# Supplementary material for: Origin matters: mycorrhizal growth response and induced resistance to pathogens depend on mycorrhizal and pathogen source
Source: New Phytol. 2025 Jul 6;248(3):1516–26. doi: 10.1111/nph.70358 (PMC12489296; doi:10.1111/nph.70358)
Supplement: Supplementary file 1 — Fig. S1 Map of sampling sites. Fig. S2 Disease incidence assessment. Fig. S3 Arbuscular mycorrhizal fungal inocula source influences growth response in Asclepias syriaca. Table S1 Pathogenicity growth results. Table S2 Pathogenicity survival results. [file NPH-248-1516-s002.zip]

Archive with 2 entries (2 files):
- MIRKS_SI_July22025.docx
- MIRKS_SI_July22025.pdf
