# Supplementary material for: Origin matters: mycorrhizal growth response and induced resistance to pathogens depend on mycorrhizal and pathogen source
Source: New Phytol. 2025 Jul 6;248(3):1516–26. doi: 10.1111/nph.70358 (PMC12489296; doi:10.1111/nph.70358)
Supplement: Supplementary file 2 — Table S3 List of all tested fungal and oomycete taxa, field metadata, and associated sequences. Table S4 Arbuscular mycorrhizal fungal growth and survival. Table S5 Disease resistance. Table S6 Arbuscular mycorrhizal fungal and pathogen. Please note: Wiley is not responsible for the content or functionality of any Supporting Information supplied by the authors. Any queries (other than missing material) should be directed to the New Phytologist Central Office. [file NPH-248-1516-s001.xlsx]

## Sheet: ArticleInformation
New Phytologist Supporting Information
Article title: Origin matters: mycorrhizal growth response and induced resistance to pathogens depends on mycorrhizal and pathogen source
Authors: Camille S. Delavaux, Haley Burrill, Robert Menning, Eric B. Duell, Reb L. Bryant, Terra Lubin, James D. Bever
Article acceptance date: 17 June 2025
Table S3 | List of all tested fungal and oomycete taxa, field metadata, and associated sequences

## Sheet: TableS3
Inocula	Group	Original Plant Sp.	Original Poptype	Original Site	Sequenced	BLAST ID	PutativeSpecies	Exp1	Exp2	Exp3	Exp4	Funguild
1	FUN	Eupatorium altissimum	OF	1040	X	NR_157477.1	Periconia epilithographicola	X				Endophyte-Plant Pathogen-Wood Saprotroph
2	FUN	Eupatorium altissimum	OF	1040	X	NR_157477.1	Periconia epilithographicola	X				Endophyte-Plant Pathogen-Wood Saprotroph
4	FUN	Eupatorium altissimum	R	RF	X	NR_165945.1	Cadophora luteo-olivacea					Endophyte
5	FUN	Eupatorium altissimum	R	RF	X	NR_157477.1	Periconia epilithographicola					Endophyte-Plant Pathogen-Wood Saprotroph
6	FUN	Eupatorium altissimum	R	RF	X	NR_157477.1	Periconia epilithographicola					Endophyte-Plant Pathogen-Wood Saprotroph
7	FUN	Eupatorium altissimum	R	RF	X	NR_165945.1	Cadophora luteo-olivacea	X				Endophyte
8	FUN	Eupatorium altissimum	R	RF	X	NR_157477.1	Periconia epilithographicola	X				Endophyte-Plant Pathogen-Wood Saprotroph
9	FUN	Eupatorium altissimum	R	RF	X	NR_157477.1	Periconia epilithographicola	X				Endophyte-Plant Pathogen-Wood Saprotroph
10	FUN	Eupatorium altissimum	OF	1040	X	MH857425.1	Humicola homopilata	X
12	FUN	Eupatorium altissimum	OF	JP	X	NR_171106.1	Poaceascoma filiforme	X
14	FUN	Eupatorium altissimum	R	PNP				X
16	OOMY	Eupatorium altissimum	R	RF	X	KT269668.1	Cadophora gamsii	X				Endophyte
17	OOMY	Eupatorium altissimum	OF	1040	X	NR_120263.1; KT269668.1	Fusarium circinatum; Cadophora gamsii	X	X			Animal Pathogen-Endophyte-Lichen Parasite-Plant Pathogen-Soil Saprotroph-Wood Saprotroph
18	OOMY	Eupatorium altissimum	R	DL	X	NR_120263.1	Fusarium circinatum	X	X			Animal Pathogen-Endophyte-Lichen Parasite-Plant Pathogen-Soil Saprotroph-Wood Saprotroph
19	OOMY	Eupatorium altissimum	R	RF	X	MK809067.1	Fusarium sp.	X	X	X	X
20	OOMY	Eupatorium altissimum	R	RF	X	NR_166039.1	Purpureocillium lavendulum	X				Fungal Parasite
21	OOMY	Eupatorium altissimum	R	RF	X	NR_166039.1	Purpureocillium lavendulum	X				Fungal Parasite
22	OOMY	Eupatorium altissimum	OF	1040				X
23	OOMY	Eupatorium altissimum	OF	JP				X	X
25	OOMY	Eupatorium altissimum	R	PNP	X	NR_166039.1	Purpureocillium lavendulum	X				Fungal Parasite
26	OOMY	Eupatorium altissimum	R	RF	X	NR_157477.1	Periconia epilithographicola	X				Endophyte-Plant Pathogen-Wood Saprotroph
28	FUN	Apocynum cannabinum	OF	JP	X	NR_157477.1	Periconia epilithographicola					Endophyte-Plant Pathogen-Wood Saprotroph
29	FUN	Apocynum cannabinum	OF	1040	X	NR_157477.1	Periconia epilithographicola	X	X			Endophyte-Plant Pathogen-Wood Saprotroph
30	FUN	Apocynum cannabinum	OF	1040	X	NR_157477.1	Periconia epilithographicola	X				Endophyte-Plant Pathogen-Wood Saprotroph
31	FUN	Apocynum cannabinum	R	DL	X	MH862691.1	Fusarium beomiforme					Animal Pathogen-Endophyte-Lichen Parasite-Plant Pathogen-Soil Saprotroph-Wood Saprotroph
32	FUN	Apocynum cannabinum	R	DL	X	KP858998.1	Microdochium trichocladiopsis
33	FUN	Apocynum cannabinum	OF	JP	X	MH857425.1	Humicola homopilata	X
35	FUN	Apocynum cannabinum	OF	1040	X	NR_166039.1	Purpureocillium lavendulum	X	X	X	X	Fungal Parasite
38	FUN	Apocynum cannabinum	OF	JP	X	NR_137989.1	Codinaea acaciae	X				Plant Saprotroph-Wood Saprotroph
40	OOMY	Apocynum cannabinum	OF	1040				X
41	OOMY	Apocynum cannabinum	OF	JP	X	NR_156543.1	Xenopolyscytalum pinea	X				Undefined Saprotroph
42	OOMY	Apocynum cannabinum	R	RF	X	KT269230.1	Cadophora obovata	X				Endophyte
43	OOMY	Apocynum cannabinum	R	RF				X
44	OOMY	Apocynum cannabinum	R	RF	X	NR_154767.1	Crucellisporium umtamvunae	X
45	OOMY	Apocynum cannabinum	OF	1040	X	NR_121307.1	Leohumicola minima	X	X			Undefined Saprotroph
46	OOMY	Apocynum cannabinum	R	RF	X	NR_166039.1	Purpureocillium lavendulum	X				Fungal Parasite
47	FUN	Vernonia fasciculata	OF	1040	X	NR_157477.1	Periconia epilithographicola	X				Endophyte-Plant Pathogen-Wood Saprotroph
48	FUN	Vernonia fasciculata	R	PNP				X
49	FUN	Vernonia fasciculata	R	RF	X	NR_154373.1	Paraphoma rhaphiolepidis	X				Plant Pathogen
51	FUN	Vernonia fasciculata	R	RF	X	NR_157477.1	Periconia epilithographicola	X				Endophyte-Plant Pathogen-Wood Saprotroph
53	FUN	Vernonia fasciculata	OF	JP	X	NR_137989.1	Codinaea acaciae	X				Plant Saprotroph-Wood Saprotroph
55	OOMY	Vernonia fasciculata	OF	1040				X
56	OOMY	Vernonia fasciculata	OF	JP				X
57	OOMY	Vernonia fasciculata	OF	1040	X	NR_157477.1	Periconia epilithographicola	X	X			Endophyte-Plant Pathogen-Wood Saprotroph
58	OOMY	Vernonia fasciculata	R	RF	X	NR_154373.1	Paraphoma rhaphiolepidis	X	X			Plant Pathogen
59	OOMY	Vernonia fasciculata	R	RF	X	NR_157477.1	Periconia epilithographicola	X	X			Endophyte-Plant Pathogen-Wood Saprotroph
61	FUN	Asclepias syriaca	R	DL	X	NR_157477.1	Periconia epilithographicola	X				Endophyte-Plant Pathogen-Wood Saprotroph
62	FUN	Asclepias syriaca	R	DL	X	NR_157477.1	Periconia epilithographicola	X				Endophyte-Plant Pathogen-Wood Saprotroph
63	FUN	Asclepias syriaca	OF	JP	X	MH857425.1	Humicola homopilata	X
64	OOMY	Asclepias syriaca	R	DL	X	NR_163531.1	Fusarium solani	X	X			Animal Pathogen-Endophyte-Lichen Parasite-Plant Pathogen-Soil Saprotroph-Wood Saprotroph
67	FUN	Solidago canadensis	R	RF	X	NR_165945.1	Cadophora luteo-olivacea					Endophyte
68	FUN	Solidago canadensis	OF	1040				X
70	FUN	Solidago canadensis	R	DL	X	NR_157477.1	Periconia epilithographicola	X				Endophyte-Plant Pathogen-Wood Saprotroph
71	FUN	Solidago canadensis	R	DL	X	NR_157477.1	Periconia epilithographicola					Endophyte-Plant Pathogen-Wood Saprotroph
72	FUN	Solidago canadensis	R	DL	X	NR_157477.1	Periconia epilithographicola	X				Endophyte-Plant Pathogen-Wood Saprotroph
73	FUN	Solidago canadensis	R	RF	X	MH864225.1	Chaetomium rectangulare		X
74	FUN	Solidago canadensis	OF	JP	X	NR_147351.1	Macrophomina pseudophaseolina	X	X			Endophyte-Plant Pathogen-Wood Saprotroph
75	FUN	Solidago canadensis	OF	JP	X	NR_156217.1	Edenia gomezpompae					Plant Pathogen
76	FUN	Solidago canadensis	OF	JP	X	NR_147351.1	Macrophomina pseudophaseolina	X	X			Endophyte-Plant Pathogen-Wood Saprotroph
77	FUN	Solidago canadensis	OF	JP	X	NR_147351.1	Macrophomina pseudophaseolina					Endophyte-Plant Pathogen-Wood Saprotroph
83	OOMY	Solidago canadensis	R	PNP	X	KT269668.1	Cadophora gamsii	X	X			Endophyte
84	OOMY	Solidago canadensis	R	PNP	X	NR_121307.1	Leohumicola minima	X				Undefined Saprotroph
85	OOMY	Solidago canadensis	R	DL	X	NR_157477.1	Periconia epilithographicola		X			Endophyte-Plant Pathogen-Wood Saprotroph
86	OOMY	Solidago canadensis	R	DL	X	NR_166039.1	Purpureocillium lavendulum	X				Fungal Parasite
87	OOMY	Solidago canadensis	OF	JP	X	NR_120263.1	Fusarium circinatum	X	X	X	X	Animal Pathogen-Endophyte-Lichen Parasite-Plant Pathogen-Soil Saprotroph-Wood Saprotroph
89	OOMY	Solidago canadensis	OF	JP	X	NR_120263.1	Fusarium circinatum					Animal Pathogen-Endophyte-Lichen Parasite-Plant Pathogen-Soil Saprotroph-Wood Saprotroph
90	OOMY	Solidago canadensis	OF	JP	X	NR_166039.1	Purpureocillium lavendulum	X				Fungal Parasite
91	OOMY	Solidago canadensis	R	RF	X	NR_157477.1	Periconia epilithographicola					Endophyte-Plant Pathogen-Wood Saprotroph
92	OOMY	Apocynum cannabinum	OF	JP				X	X
